# Supplementary material for: Fluconazole Analogs and Derivatives: An Overview of Synthesis, Chemical Transformations, and Biological Activity
Source: Molecules. 2024 Jun 15;29(12):2855. doi: 10.3390/molecules29122855 (PMC11206329; doi:10.3390/molecules29122855)
Supplement: Supplementary file 1 [file molecules-29-02855-s001.zip]

Archive with 1 entries (1 files):
- molecules-2964942-supplementary.pdf
